# Supplementary material for: Impact of Estimated Left Atrial Pressure on Cardiac Resynchronization Therapy Outcome
Source: J Clin Med. 2023 Jul 26;12(15):4908. doi: 10.3390/jcm12154908 (PMC10419616; doi:10.3390/jcm12154908)
Supplement: Supplementary file 1 [file jcm-12-04908-s001.zip]

Archive with 1 entries (1 files):
- jcm-2488753-supplementary.pdf
